# Supplementary material for: Low oxygen alters mitochondrial function and response to oxidative stress in human neural progenitor cells
Source: PeerJ. 2015 Dec 10;3:e1486. doi: 10.7717/peerj.1486 (PMC4690376; doi:10.7717/peerj.1486)
Supplement: Table S1 — Table containing raw data from all figures and supplemental information. [file peerj-03-1486-s003.xlsx]

## Sheet: Figure 1
Cell number count
Normoxia (x10ˆ5 cells)
Day	1	2	3	4	5	6	7	8	9	10	11	12	13	14	15	16	17	18
N1	3.99672	4.90801	6.44867	7.65823	9.78587	14.3634	4.26715	7.3843	6.4346	6.90677	9.72185	14.5637	4.03931	3.96749	5.09957	6.13043	10.574	15.225
N2	4.22907	7.54968	5.95912	7.04245	10.3697	14.5663	4.03064	6.44802	6.0007	7.59169	10.6089	13.2525	3.57306	3.95139	5.52216	6.01917	10.9794	15.4933
N3	4.18671	6.0298	6.26721	7.04932	9.54447	13.1703	4.1198	4.76768	6.4377	7.34154	9.81625	14.554	3.03763	4.08112	5.27828	6.1504	9.79664	14.2817
Physioxia (x10ˆ5 cells)
Day	1	2	3	4	5	6	7	8	9	10	11	12	13	14	15	16	17	18
N1	3.23908	4.46454	5.38901	7.02178	11.0954	14.8836	4.02131	5.48326	6.63482	7.48584	9.92094	15.9134	4.75409	5.6679	4.64642	7.30842	12.0611	16.1359
N2	3.62754	6.75581	4.99481	7.65726	12.9498	16.2179	4.23814	5.44129	6.68883	7.49095	9.14353	15.4131	5.68633	4.8339	4.09676	5.34688	11.0614	16.1079
N3	4.12088	4.97965	4.54118	7.07096	11.7548	15.3985	3.92805	5.60046	6.70135	7.52321	9.51053	15.9236	4.55958	4.4982	4.75682	6.0947	12.4275	16.1312
Cell number count
	Average Cell Number		Std Error
Days	Normoxia	Physioxia	Normoxia	Physioxia
0	6	6	0	0
1	4.1375	3.6625	0.123744	0.441942
2	6.1625	5.4	1.32583	1.20208
3	6.225	4.975	0.247487	0.424264
4	7.25	7.75	0.353553	0.353553
5	9.9	11.9333	0.424264	0.94
6	14.0333	15.5	0.754247	0.67293
6	6	6	0	0
7	4.1392	4.0625	0.119442	0.159099
8	6.2	5.50833	1.32583	0.0824958
9	6.291	6.675	0.251415	0.0353553
10	7.28	7.5	0.346584	0.0202602
11	10.049	9.525	0.487182	0.388909
12	14.1234	15.75	0.754247	0.291842
12	6	6	0	0
13	3.55	5	0.501235	0.602284
14	4	3.75	0.0707107	0.353553
15	5.3	4.5	0.212132	0.353553
16	6.1	6.25	0.0707107	0.989949
17	10.45	11.85	0.601041	0.707107
18	15	16.125	0.636396	0.015

## Sheet: Figure 2
Glucose uptake data
	Normoxia (g/L)
N / Days	0	1	2	3	4	5	6	7	8	9	10	11	12	13	14	15	16	17	18
1	3.61938	3.385	3.636	3.77	3.68	3.66	3.791	3.38	3.666	3.653	3.602	3.695	3.978	3.361	3.679	3.53	3.565	3.72	3.849
2	3.50675	3.385	3.56	3.648	3.569	3.64	3.927	3.414	3.672	3.594	3.679	3.679	3.929	3.361	3.571	3.362	3.473	3.77	3.749
3	3.55387	3.385	3.671	3.607	3.604	3.635	3.892	3.376	3.556	3.76	3.548	3.669	3.824	3.362	3.654	3.428	3.462	3.67	3.712
	Physioxia (g/L)
N / Days	0	1	2	3	4	5	6	7	8	9	10	11	12	13	14	15	16	17	18
1	3.61938	3.259	3.504	3.61	3.626	3.567	3.466	3.337	3.462	3.637	3.579	3.609	3.292	3.568	3.515	3.585	3.529	3.529	3.507
2	3.50675	3.309	3.607	3.623	3.523	3.546	3.538	3.688	3.567	3.648	3.667	3.609	3.811	3.61	3.539	3.685	3.599	3.572	3.625
3	3.55387	3.437	3.516	3.612	3.613	3.627	3.645	3.551	3.478	3.65	3.561	3.597	3.397	3.472	3.431	3.59	3.642	3.519	3.548
Lactate concentration data
	Normoxia (g/L)
N / Days	0	1	2	3	4	5	6	7	8	9	10	11	12	13	14	15	16	17	18
1	0.0007	0.0203	0.0248	0.035	0.0167	0.0216	0.043	0.020688	0.0276	0.0338	0.0184	0.0223	0.0756	0.0162	0.015	0.0513	0.027	0.0332	0.0343
2	0.0018	0.0211	0.0258	0.0334	0.0179	0.0271	0.0743	0.020916	0.0274	0.0325	0.0172	0.0276	0.0456	0.0157	0.0164	0.0522	0.0256	0.0288	0.0209
3	0.002	0.0171	0.0244	0.0321	0.0179	0.0232	0.0493	0.020796	0.0289	0.0351	0.0187	0.0281	0.0489	0.0161	0.0159	0.0495	0.0261	0.034	0.0538
	Physioxia (g/L)
N / Days	0	1	2	3	4	5	6	7	8	9	10	11	12	13	14	15	16	17	18
1	0.0007	0.0201	0.0269	0.0469	0.0242	0.0278	0.0692	0.0176	0.0182	0.0344	0.0179	0.0261	0.0534	0.0178	0.0154	0.0561	0.0293	0.0337	0.0683
2	0.0018	0.0201	0.0273	0.0457	0.0236	0.0284	0.079	0.0179	0.0195	0.0352	0.0187	0.0222	0.0657	0.0178	0.0149	0.0562	0.028	0.0348	0.0574
3	0.002	0.0199	0.0283	0.0485	0.025	0.0292	0.0753	0.0141	0.0185	0.0338	0.0173	0.0206	0.0714	0.0154	0.014	0.0557	0.0289	0.0365	0.0603
Glucose uptake and Lactate concentration average
Days	Normoxia - Glucose			Normoxia - Lactate			Physioxia - Glucose			Physioxia - Lactate
First passage	Average (g/L)	SEM	N	Average	SEM	N	Average	SEM	N	Average	SEM	N
0	3.56	0.0565685	3	0.0015	0.000707	3	3.56	0.0565685	3	0.0015	0.000707107	3
1	3.385	0.00103	3	0.0195	0.0021	3	3.335	0.0919239	3	0.02	0.0001	3
2	3.6225	0.0565685	3	0.025	0.0007	3	3.5425	0.0565685	3	0.0275	0.0007	3
3	3.675	0.0848528	3	0.0335	0.0014	3	3.615	0.00707107	3	0.047	0.0014	3
4	3.6175	0.0565685	3	0.0175	0.0007	3	3.5875	0.0565685	3	0.0243	0.0007	3
5	3.645	0	3	0.024	0.0028	3	3.58	0.0424264	3	0.0285	0.0007	3
6	3.87	0.0707107	3	0.0555	0.0165	3	3.55	0.09	3	0.0745	0.0049	3
Second passage
0	3.56	0.0565685	3	0.0015	0.000707107	3	3.56	0.0565685	3	0.0015	0.000707107	3
1	3.39	0.020818	3	0.0208	0.0001	3	3.525	0.176777	3	0.0165	0.0021	3
2	3.6315	0.065548	3	0.028	0.0008	3	3.5025	0.0565685	3	0.0188	0.0007	3
3	3.669	0.083752	3	0.0338	0.0013	3	3.645	0.00707107	3	0.0345	0.0007	3
4	3.6097	0.065569	3	0.0181	0.0008	3	3.6025	0.0565685	3	0.018	0.0007	3
5	3.681	0.012812	3	0.026	0.0032	3	3.605	0.00707107	3	0.023	0.0028	3
6	3.91	0.078716	3	0.0567	0.0164	3	3.5	0.274767	3	0.0635	0.0092	3
Third passage
0	3.56	0.0565685	3	0.0015	0.000707107	3	3.56	0.0565685	3	0.0015	0.000707107	3
1	3.36	0	3	0.016	0.0002	3	3.55	0.0707107	3	0.017	0.0014	3
2	3.635	0.0565685	3	0.0158	0.0007	3	3.495	0.0565685	3	0.0148	0.0007	3
3	3.44	0.0848528	3	0.051	0.0014	3	3.62	0.0565685	3	0.056	0.0002	3
4	3.5	0.0565685	3	0.0263	0.0007	3	3.59	0.0565685	3	0.0288	0.0007	3
5	3.72	0.05	3	0.032	0.0028	3	3.54	0.0282843	3	0.035	0.0014	3
6	3.77	0.0707107	3	0.0363	0.0165	3	3.56	0.06	3	0.062	0.0057	3

## Sheet: Figure 3
Mitochondial content data (Mytotracker fluorescence intensity)
	Ctrl (Normoxia)			Ctrl (Physioxia)			21% O2			3% O2
N1	15.17	16.4	15.65	15.13	15.29	15.97	4186	4231	5001	2655	2511	2587
N2	15.62	17.31	16.23	15.68	15.37	16.55	4735	4988	4493	2796	2830	2827
Mitochondrial Polarization data (JC1 fluorescence intensity)
	21% O2			3% O2
N1	0.5262	0.6393	0.5805	1.283	1.294	1.477
N2	0.5617	0.7404	0.6209	1.438	1.554	1.647

## Sheet: Figure 4
Oxygen uptake data
	Normoxia				Physioxia
Routine	11.7617	24.6116	19.0307	16.7974	35	37	29.32	19.23
ATP synthesis	9.27	20.87	16.12	12.8	28.9643	32.6668	24.9878	19
Maximum capacity	13	46	50.1745	29.7378	49	75.1322	58.2876	39.9362
Extramitochondrial	0.9394	1.5411	0.2239	1.9766	0.5789	1	0.2209	0
Proton Leak	1.5533	2.2038	2.6838	2.0242	5.46	3.67	4.11	0.8
pmol x sˆ-1 x 10ˆ6 cells

## Sheet: Figure 5
DHE fluorescence intensity data
													Controls for experimental treshold - without DHE
	Normoxia + Anti A			Physioxia + Anti A			Normoxia			Physioxia			Control - (Normoxia)			Control - (Physioxia)
N1	131239	143876	149595	101449	102844	109754	63219	53989	53749	38699	44151	44364	213513	51333	2658	141839	4938	1419
N2	151536	130064	130542	98239	88145	94037	42723	54718	61708	50795	51587	53670	1064	81393	1131	5721	6497	3518
N3	183230	179902	161696	150434	133612	134835	82560	121876	151636	96310	113513	87168	25406	45327	24299	59601	120887	14083

## Sheet: Figure 6
GPx activity data
	Normoxia	Physioxia	Normoxia + Anti A	Physioxia + Anti A
N1	0.003186	0.003296	0.002917	0.004743
N2	0.001679	0.001567	0.001774	0.002867
N3	0.003374	0.004743	0.004915	0.00552
Units/mL
SOD activity data
	Normoxia	Physioxia	Normoxia + Anti A	Physioxia + Anti A
N1	41.4935	34.8443	48.3542	35.6249
N2	30.4665	31.9759	33.2832	40.553
N3	35.5967	37.6328	43.6377	53.1835
% inhibition

## Sheet: Figure 7
DNA damage data (H2A.X fluorescence intensity)
	21% O2			21% O2 H2O2			3% O2			3% O2 H2O2
Nuclear	323.7	334.6	370.97	1007.57	941.8	1048.1	321.7	327.87	315.33	1700.33	1630.33	1853.33
Per Spots	591.77	536.57	587.93	1502.67	1416.33	1550.67	535.57	547.23	539.93	2327.33	2202	2536.33
DNA damage data (count for spots)
	21% O2			21% O2 + H2O2			3% O2			3% O2 + H2O2
Positive Nuclei	25.56	28.2	24.26	99.1	99.45	98.56	13.24	20.74	21.33	98.93	97.08	98.07
1 to 10 spots	62.21	47.93	54.44	2.04	3.3	4.55	46.3	35.67	63.75	14.55	9.74	11.7
10 to 20 spots	17.67	32.3	29.24	11.64	9.81	8.94	50.8	23.06	15.61	9.29	7.87	4.9
More than 20 spots	15.37	19.77	8.77	74.26	77.67	73.6	2.9	30.22	20.11	23.07	28.14	18.57
Completely stained nuclei	4.74	0	7.54	12.06	9.21	12.91	0	11.05	0.53	53.1	54.25	64.84
as compared to total nuclei

## Sheet: Supp Figure 1
Active Caspase 3/7 data
	21% O2			3% O2			21% O2 + Anti A 3.6μM			3% O2 + Anti A 3.6μM
N1	3.083	2.248	2.064	1.495	0.7636	0.6998	1.668	0.8067	0.7296	1.258	1.082	0.9373
N2	6.305	3.35	3.248	2.138	1.232	1.455	3.738	4.861	7.829	2.496	1.355	1.255
Percentage of cells with activated caspase 3/7 in comparison with total cells (DAPI stained)

## Sheet: Supp Figure 2
Fluorescence Intensity data
	21% O2					3% O2
	N1	N2	N3	N4		N1	N2	N3	N4
PSA-NCAM	403.3	469.9	525.9	500.3		397.3	515.1	409.5	422
Nestin	525.4	522.6	470	467		458.6	500.14	429.5	437.7
Tbr2	201.4	240	280			210.7	249.4	279.2
Fluorescence intensity of cells stained for PSA-NCAM, Nestin and Tbr2
Percentage of stained cells data
	21% O2					3% O2
	N1	N2	N3	N4		N1	N2	N3	N4
PSA-NCAM	99.22	100	100	100		96.06	100	91.58
Nestin	99.67	99.64	89.91	94.15		88.59	99.41	87.13	82.05
Tbr2	98.1	95.4	90.4			91.8	97.4	96.3
Percentage of cells stained with PSA-NCAM, Nestin and Tbr2, in comparison with total cells (DAPI stained)
